# Supplementary material for: The Transcriptomic Analysis of the Response of Pinus massoniana to Drought Stress and a Functional Study on the ERF1 Transcription Factor
Source: Int J Mol Sci. 2023 Jul 5;24(13):11103. doi: 10.3390/ijms241311103 (PMC10342239; doi:10.3390/ijms241311103)
Supplement: Supplementary file 1 [file ijms-24-11103-s001.zip]

Archive with 2 entries (2 files):
- S1.xlsx
- Supplemental images.pdf
