# Supplementary material for: The Transcriptomic Analysis of the Response of Pinus massoniana to Drought Stress and a Functional Study on the ERF1 Transcription Factor
Source: Int J Mol Sci. 2023 Jul 5;24(13):11103. doi: 10.3390/ijms241311103 (PMC10342239; doi:10.3390/ijms241311103)
Supplement: Supplementary file 1 [file ijms-24-11103-s001.zip › S1.xlsx]

## Sheet: Table S1
Table S1. Primers of nine unigenes for quantitative PCR.
Gene name	Gene_id	Primer orientation	Primer sequence
SPI2	c118913.graph_c0	forward	ATCAACCCATCAGACACTAGAAAC
		reverse	GTCAGGTTTCTCACTTCCACTATTA
NPF	c126294.graph_c2	forward	GATCACTATAGTTCAGAGAGCAACC
		reverse	ACCACTTTCTTGTAGGTATGTATGC
MYB	c123631.graph_c0	forward	GAGATCAAGAACTACTGGAACACTC
		reverse	TGGTCTTACCATTTCAGAGTATCG
WRKY	c126676.graph_c0	forward	ATGTATCATATGCAAGGTACTCCAG
		reverse	CGACTCCAAGTAATTAACTGTCCT
CPS1	c129306.graph_c0	forward	CTTGCTAACTACTTCCATTTCCTG
		reverse	ACCAAGTCAACAACAAACTCAGTC
bZIP	c118939.graph_c1	forward	ATGCAGGACACTGCTGCT
		reverse	TTAGGTTTTTGCTCCCGAGTTAC
ERF1	c62205.graph_c0	forward	ATGTATATGCATGTGCACGTCTTATC
		reverse	TTATTTTAATGCCAATGCGGTTCG
ASR	c125386.graph_c0	forward	CAGAACGAAGAGGAATTCAGAAG
		reverse	GCTACATGCTCCATCTGTTTATG
AUX/IAA	c107390.graph_c0	forward	ATGAAAATGGAGGTCTCCATGGAC
		reverse	TCAGGCAGCTTTTGTCTTTCCG

## Sheet: Table S2
Table S2. The primers used in this study
Gene ID	Forward primer (5'-3')	Reverse primer (5'-3')	function
TUA	CAAACTTGGTCCCGTATCCTC	CACAGAAAGCTGCTCATGGTAA	for qPCR analysis
EF1	TCCGTCTTCCACTTCAGGATGTCT	GTCACGACCATACCAGGCTTCAG	for qPCR analysis
AP2/ERF-ORF	ATGTATATGCATGTGCACGTCTTATC	TTATTTTAATGCCAATGCGGTTCG	for vector construction used to subcellular localization and over-expressing
AP2/ERF-gfp	GGCGTGCAGGTCGACTCTAGAATGTATATGCATTGTCACGTCTTATC	GCCCTTGCTCACCATGGATCCTTTTAATGCCAATGCGGTTCG	for vector construction used to subcellular localization
AP2/ERF-PBI121	gagaacacgggggactctagaATGTATATGCATGTGCACGTCTTATC	ggactgaccacccggggatccTTATTTTAATGCCAATGCGGTTC	for vector construction used to over-expressing
AP2/ERF1	GCGCCAACAAATGTAGCGAA	AATGCCAATGCGGTTCGTTC	for qPCR analysis
